# Supplementary material for: Efficient Synthesis of Fused Polycyclic Ether Systems via Sulfonium Ylides: A Synthetic Approach to Yessotoxin and Adriatoxin
Source: Mar Drugs. 2025 Jan 21;23(2):51. doi: 10.3390/md23020051 (PMC11857374; doi:10.3390/md23020051)
Supplement: Supplementary file 1 [file marinedrugs-23-00051-s001.zip]

Archive with 1 entries (1 files):
- marinedrugs-3398734-supplementary.pdf
